# Supplementary material for: Furan-Indole-Chromenone-Based Organic Photocatalyst for α-Arylation of Enol Acetate and Free Radical Polymerization Under LED Irradiation
Source: Molecules. 2025 Jan 11;30(2):265. doi: 10.3390/molecules30020265 (PMC11767514; doi:10.3390/molecules30020265)
Supplement: Supplementary file 1 [file molecules-30-00265-s001.zip]

Archive with 1 entries (1 files):
- molecules-3298625-supplementary.pdf
